# Supplementary material for: Understanding the Clinical Significance of MUC5AC in Biliary Tract Cancers
Source: Cancers (Basel). 2023 Jan 9;15(2):433. doi: 10.3390/cancers15020433 (PMC9856870; doi:10.3390/cancers15020433)
Supplement: Supplementary file 1 [file cancers-15-00433-s001.zip]

Archive with 1 entries (1 files):
- cancers-2137989-supplementary.pdf
